# Supplementary material for: Sequential hybrid ablation vs. surgical CryoMaze alone for treatment of atrial fibrillation: results of multicentre randomized controlled trial
Source: Europace. 2024 Feb 2;26(2):euae040. doi: 10.1093/europace/euae040 (PMC10872694; doi:10.1093/europace/euae040)
Supplement: euae040_Supplementary_Data [file euae040_supplementary_data.zip]

Archive with 8 entries (8 files):
- Figure S2 Surhyb EHJ PP FG efficacy.tif
- Figure S3 Surhyb EHJ PP FP efficacy_revised.png
- Figure S4 Surhyb EHJ PP FG clinical.tif
- Figure S5 Surhyb EHJ PP FP clinical decomposition.tif
- Figure S6 Surhyb EHJ PP FP clinical subgroups_revised.png
- Figure S7 Surhyb EHJ PP FP secondary clinical.tif
- Supplementary Appendix Surhyb Europace_final.docx
- Figure S1 Surhyb EHJ lesions.tif
